# Supplementary material for: Trend of C-Reactive protein after colorectal surgery may increase predictive value of anastomotic leak: a prospective analysis
Source: BMC Surg. 2026 Mar 5;26:260. doi: 10.1186/s12893-026-03511-0 (PMC13072507; doi:10.1186/s12893-026-03511-0)
Supplement: Supplementary file 1 — Supplementary Material 1. [file 12893_2026_3511_MOESM1_ESM.xlsx]

## Sheet: nuovi dati per reviewer
		p.ks test	normality				Beta	OR (95% C.I.)	p.value	Univariate analysis
	BMI kg/m2	0.005	no			PCR pre-surgery mg/dL	0.01423	1.014 (0.8602-1.137)	0.84
	Age years	0.675	yes			POD 1	-0.2793	0.7563 (0.5463-0.9499)	0.045
	PCR pre-surgery mg/dL	<0.001	no			POD 3	0.1605	1.174 (1.105-1.261)	3.97e-06
	Hospital stay	<0.001	no			Delta PCR	0.5195	1.681 (1.408-2.156)	<0.001
	POD 1	<0.001	no
	POD 3	<0.001	no
	Delta PCR	<0.001	no
							Beta	OR (95% C.I.)	p.value	Multivariate analysis adjusted for BMI, age and sex. Low number of events does not lead to considering more variables for logistic model
						PCR pre-surgery mg/dL	0.009161	1.009 (0.8535-1.137)	0.898
	Table 4					POD 1	-0.268	0.7649 (0.5576-0.9579)	0.0486
						POD 3	0.1588	1.172 (1.099-1.267)	<0.001
						Delta PCR	0.5542	1.74 (1.421-2.381)	<0.001
							Beta	OR (95% C.I.)	p.value
						PCR pre-surgery mg/dL	0.009161	1.009 (0.8535-1.137)	0.898
						Age years (mean (SD))	-0.05023	0.951 (0.9003-1.003)	0.0668
						Sex = M	0.8739	2.396 (0.6926-11.1)	0.201
						BMI kg/m2 (median [IQR])	-0.1055	0.8999 (0.7416-1.065)	0.256
							Beta	OR (95% C.I.)	p.value
						POD 1	-0.268	0.7649 (0.5576-0.9579)	0.0486
						Age years (mean (SD))	-0.05166	0.9497 (0.896-1.005)	0.0753
						Sex = M	0.9174	2.503 (0.7152-11.69)	0.183
						BMI kg/m2 (median [IQR])	-0.1035	0.9016 (0.7319-1.076)	0.296
							Beta	OR (95% C.I.)	p.value
						POD 3	0.1788	1.196 (1.116-1.301)	<0.001
						Age years (mean (SD))	-0.05233	0.949 (0.8908-1.008)	0.0921
						Sex = M	1376	3.959 (0.8616-27.41)	0.109
						BMI kg/m2 (median [IQR])	-0.1901	0.8269 (0.6593-1.008)	0.0767
							Beta	OR (95% C.I.)	p.value
						Delta PCR	0.5542	1.74 (1.421-2.381)	<0.001
						Age years (mean (SD))	-0.07247	0.9301 (0.8313-1.036)	0.184
						Sex = M	1976	7.215 (0.8084-117.4)	0.11
						BMI kg/m2 (median [IQR])	-0.2839	0.7528 (0.5187-1.024)	0.0961
